# Supplementary material for: Molecular Evolution and Epidemiological Characteristics of SARS COV-2 in (Northwestern) Poland
Source: Viruses. 2021 Jul 2;13(7):1295. doi: 10.3390/v13071295 (PMC8310356; doi:10.3390/v13071295)
Supplement: Supplementary file 1 [file viruses-13-01295-s001.zip]

Archive with 1 entries (1 files):
- viruses-1246662-supplementary.pdf
